# Supplementary material for: DISC1 mutant macaques capture behavioral and neural hallmarks of psychiatric disease
Source: Natl Sci Rev. 2026 Mar 28;13(8):nwag200. doi: 10.1093/nsr/nwag200 (PMC13166873; doi:10.1093/nsr/nwag200)
Supplement: nwag200_Supplemental_Files [file nwag200_supplemental_files.zip]

Archive with 2 entries (2 files):
- Supplementary files.doc
- Supplementary methods.doc
